# Supplementary material for: Gait and Balance Assessments with Augmented Reality Glasses in People with Parkinson’s Disease: Concurrent Validity and Test–Retest Reliability
Source: Sensors (Basel). 2024 Aug 24;24(17):5485. doi: 10.3390/s24175485 (PMC11398006; doi:10.3390/s24175485)
Supplement: Supplementary file 1 [file sensors-24-05485-s001.zip]

Archive with 10 entries (10 files):
- Datafile S1.csv
- Datafile S2.csv
- Datafile S3.csv
- Datafile S4.csv
- Datafile S5.csv
- Datafile S6.csv
- Table S1.pdf
- Table S2.pdf
- Video S1.mp4
- Video S2.mp4
