# Supplementary material for: Gait and Balance Assessments with Augmented Reality Glasses in People with Parkinson’s Disease: Concurrent Validity and Test–Retest Reliability
Source: Sensors (Basel). 2024 Aug 24;24(17):5485. doi: 10.3390/s24175485 (PMC11398006; doi:10.3390/s24175485)
Supplement: Supplementary file 1 [file sensors-24-05485-s001.zip › Datafile S1.csv]

P-number	AR-glasses	AR trial 1 test completion duration	AR trial 2 test completion duration	Difference AR test completion duration	Kinect (Head) trial 1 test completion duration	Kinect (Head) trial 2 test completion duration	Difference Kinect (Head) test completion duration	Stopwatch trial 1 test completion duration	Stopwatch trial 2 test completion duration	Difference Stopwatch test completion duration	AR trial 1 sit-to-stand duration (median)	AR trial 2 sit-to-stand duration (median)	Difference AR sit-to-stand duration (median)	AR trial 1 stand-to-sit duration (median)	AR trial 2 stand-to-sit duration (median)	Difference AR stand-to-sit duration (median)	AR trial 1 sit duration (median)	AR trial 2 sit duration (median)	Difference AR sit duration (median)	AR trial 1 stand duration (median)	AR trial 2 stand duration (median)	Difference AR stand duration (median)	Kinect (Head) trial 1 sit-to-stand duration	Kinect (Head) trial 2 sit-to-stand duration	Difference Kinect (Head) sit-to-stand duration (median)	Kinect (Head) trial 1 stand-to-sit duration	Kinect (Head) trial 2 stand-to-sit duration	Difference Kinect (Head) stand-to-sit duration (median)	Kinect (Head) trial 1 sit duration	Kinect (Head) trial 2 sit duration	Difference Kinect (Head) sit duration (median)	Kinect (Head) trial 1 stand duration	Kinect (Head) trial 2 stand duration	Difference Kinect (Head) stand duration (median)
P1	Hololens 2	6.733	7.000	-0.267	6.983	6.967	0.017	6.03	6.69	-0.660	0.3167	0.3833	-0.0667	0.3333	0.3500	-0.0167	0.1583	0.1417	0.0167	0.1667	0.1500	0.0167	0.3000	0.3833	-0.0833	0.3167	0.3333	-0.0167	0.1833	0.1667	0.0167	0.1833	0.1833	0.0000
P2	Hololens 2	22.117	17.300	4.817				21.72	17.09	4.630	0.9333	0.7333	0.2000	0.9167	0.8167	0.1000	1.5667	1.4667	0.1000	0.5333	0.3667	0.1667
P3	Hololens 2	10.717	10.417	0.300				10.87	9.97	0.900	0.5500	0.5333	0.0167	0.5000	0.4500	0.0500	0.5667	0.6083	-0.0417	0.4833	0.4167	0.0667
P4	Hololens 2	12.233	12.150	0.083	12.233	12.017	0.217	11.94	12.04	-0.100	0.6000	0.6000	0.0000	0.7333	0.6667	0.0667	0.7917	0.8250	-0.0333	0.2667	0.2667	0.0000	0.6167	0.6667	-0.0500	0.6333	0.7667	-0.1333	0.7333	0.6250	0.1083	0.3500	0.2667	0.0833
P5	Hololens 2	9.550	8.567	0.983	9.750	8.250	1.500	9.44	8.47	0.970	0.5333	0.4833	0.0500	0.5667	0.5667	0.0000	0.2917	0.2250	0.0667	0.3500	0.2833	0.0667	0.5833	0.5667	0.0167	0.6333	0.5333	0.1000	0.2667	0.2250	0.0417	0.3000	0.2167	0.0833
P6	Hololens 2	16.083	14.100	1.983				15.53	13.5	2.030	0.8167	0.5667	0.2500	0.6000	0.5333	0.0667	0.9750	0.8750	0.1000	0.7167	0.8500	-0.1333
P7	Hololens 2	15.217	15.433	-0.217	14.800	15.133	-0.333	15.03	15.22	-0.190	0.6167	0.6500	-0.0333	0.7500	0.7333	0.0167	1.0083	0.9667	0.0417	0.4833	0.4833	0.0000	0.6500	0.6667	-0.0167	0.8833	1.2167	-0.3333	0.8250	0.5083	0.3167	0.4500	0.4833	-0.0333
P8	Hololens 2	20.233	22.800	-2.567	19.567	22.367	-2.800	19.91	22.19	-2.280	0.6667	0.7833	-0.1167	0.9667	1.0333	-0.0667	1.7667	1.9583	-0.1917	0.4500	0.7500	-0.3000	0.7333	0.8667	-0.1333	0.9500	1.0333	-0.0833	1.7000	1.8833	-0.1833	0.5167	0.8000	-0.2833
P9	Hololens 2
P10	Hololens 2	18.100	17.000	1.100	18.350	17.017	1.333	17.91	16.78	1.130	0.9167	0.8833	0.0333	0.6500	0.6667	-0.0167	1.4167	1.3000	0.1167	0.5833	0.5500	0.0333	0.9167	0.8667	0.0500	0.7167	0.6833	0.0333	1.3500	1.2583	0.0917	0.6167	0.5500	0.0667
P11	Hololens 2	12.633	10.933	1.700				12.68	11.03	1.650	0.7833	0.6000	0.1833	0.6833	0.7167	-0.0333	0.3250	0.2167	0.1083	0.2333	0.2500	-0.0167
P12	Hololens 2	12.000	13.017	-1.017				11.78	12.91	-1.130	0.5000	0.5500	-0.0500	0.5833	0.6000	-0.0167	1.1500	1.1500	0.0000	0.2833	0.3833	-0.1000
P13	Magic Leap 2	8.767	7.850	0.917	8.700	7.800	0.900	9.47	7.91	1.560	0.4500	0.4167	0.0333	0.6000	0.5500	0.0500	0.3000	0.1917	0.1083	0.4000	0.2500	0.1500	0.5167	0.4833	0.0333	0.6500	0.5500	0.1000	0.2750	0.1833	0.0917	0.3000	0.2333	0.0667
P14	Magic Leap 2	8.183	8.867	-0.683	8.000	9.017	-1.017	8.44	8.81	-0.370	0.4000	0.5000	-0.1000	0.3833	0.4167	-0.0333	0.4417	0.3000	0.1417	0.3333	0.4167	-0.0833	0.5000	0.5333	-0.0333	0.4667	0.5000	-0.0333	0.3500	0.3083	0.0417	0.2333	0.3000	-0.0667
P15	Magic Leap 2	9.933	10.000	-0.067				9.59	9.56	0.030	0.4333	0.4500	-0.0167	0.5167	0.5167	0.0000	0.7250	0.6917	0.0333	0.2833	0.2667	0.0167
P16	Magic Leap 2	18.550	15.100	3.450	17.867	14.933	2.933	17.35	14.5	2.850	0.9500	0.9000	0.0500	0.6500	0.6167	0.0333	1.0167	0.9333	0.0833	0.3500	0.4500	-0.1000	0.9667	0.9167	0.0500	0.7667	0.6667	0.1000	0.8833	0.8000	0.0833	0.3667	0.4167	-0.0500
P17	Magic Leap 2
P18	Magic Leap 2	13.517	12.400	1.117	13.100	12.233	0.867	13.06	12.34	0.720	0.7667	0.6500	0.1167	0.6833	0.6500	0.0333	0.6250	0.9167	-0.2917	0.5500	0.2333	0.3167	0.8167	0.6667	0.1500	0.7667	0.7000	0.0667	0.5333	0.8083	-0.2750	0.5000	0.2500	0.2500
P19	Magic Leap 2	11.283	11.050	0.233	11.250	11.100	0.150	11	10.59	0.410	0.5833	0.5667	0.0167	0.6000	0.5833	0.0167	0.7500	0.7250	0.0250	0.2833	0.2833	0.0000	0.6167	0.6333	-0.0167	0.6667	0.6833	-0.0167	0.6417	0.5667	0.0750	0.2667	0.2500	0.0167
P20	Magic Leap 2	10.017	10.750	-0.733	11.583	10.667	0.917	11.21	10.56	0.650	0.4667	0.4667	0.0000	0.4500	0.6167	-0.1667	0.8917	0.8833	0.0083	0.1667	0.2333	-0.0667	0.5667	0.5500	0.0167	0.6667	0.5833	0.0833	0.8250	0.8333	-0.0083	0.2333	0.2167	0.0167
P21	Magic Leap 2	7.517	8.850	-1.333				6.66	8.62	-1.960	0.3833	0.4500	-0.0667	0.4167	0.5500	-0.1333	0.2000	0.3083	-0.1083	0.1833	0.2833	-0.1000
P22	Magic Leap 2	12.983	12.033	0.950				12.5	12	0.500	0.6000	0.6500	-0.0500	0.6500	0.7667	-0.1167	0.5833	0.2833	0.3000	0.3167	0.4333	-0.1167
