# Supplementary material for: Gait and Balance Assessments with Augmented Reality Glasses in People with Parkinson’s Disease: Concurrent Validity and Test–Retest Reliability
Source: Sensors (Basel). 2024 Aug 24;24(17):5485. doi: 10.3390/s24175485 (PMC11398006; doi:10.3390/s24175485)
Supplement: Supplementary file 1 [file sensors-24-05485-s001.zip › Datafile S2.csv]

P-number	AR-glasses	AR test completion duration	Stopwatch test completion duration	Difference test completion duration	AR test completion duration	Kinect (Head) test completion duration	Difference test completion duration	AR sit-to-stand duration (median)	Kinect (Head) sit-to-stand duration (median)	Difference sit-to-stand duration (median)	AR stand-to-sit duration (median)	Kinect (Head) stand-to-sit duration (median)	Difference stand-to-sit duration (median)	AR sit duration (median)	Kinect (Head) sit duration (median)	Difference sit duration (median)	AR stand duration (median)	Kinect (Head) stand duration (median)	Difference stand duration (median)
P1	Hololens 2	7.00	6.69	0.31	6.733	7.000	-0.267	0.317	0.300	0.017	0.333	0.317	0.017	0.158	0.183	-0.025	0.167	0.183	-0.017
P2	Hololens 2	17.30	17.09	0.21
P3	Hololens 2	10.42	9.97	0.45
P4	Hololens 2	12.15	12.04	0.11	12.150	12.033	0.117	0.600	0.667	-0.067	0.667	0.767	-0.100	0.825	0.625	0.200	0.267	0.267	0.000
P5	Hololens 2	8.57	8.47	0.10	8.567	8.267	0.300	0.483	0.567	-0.083	0.567	0.533	0.033	0.225	0.225	0.000	0.283	0.217	0.067
P6	Hololens 2	14.10	13.50	0.60
P7	Hololens 2	15.43	15.22	0.21	15.433	15.150	0.283	0.650	0.667	-0.017	0.733	1.217	-0.483	0.967	0.508	0.458	0.483	0.483	0.000
P8	Hololens 2	22.80	22.19	0.61	22.800	22.383	0.417	0.783	0.867	-0.083	1.033	1.033	0.000	1.958	1.883	0.075	0.750	0.800	-0.050
P9	Hololens 2
P10	Hololens 2	17.00	16.78	0.22	17.000	17.033	-0.033	0.883	0.867	0.017	0.667	0.683	-0.017	1.300	1.258	0.042	0.550	0.550	0.000
P11	Hololens 2	10.93	11.03	-0.10	10.933	10.933	0.000	0.600	0.633	-0.033	0.717	0.867	-0.150	0.217	0.250	-0.033	0.250	0.250	0.000
P12	Hololens 2	13.02	12.91	0.11	13.017	13.150	-0.133	0.550	0.600	-0.050	0.600	0.667	-0.067	1.150	1.050	0.100	0.383	0.350	0.033
P13	Magic Leap 2	7.85	7.91	-0.06	7.850	7.817	0.033	0.417	0.483	-0.067	0.550	0.550	0.000	0.192	0.183	0.008	0.250	0.233	0.017
P14	Magic Leap 2	8.87	8.81	0.06	8.867	9.033	-0.167	0.500	0.533	-0.033	0.417	0.500	-0.083	0.300	0.308	-0.008	0.417	0.300	0.117
P15	Magic Leap 2	10.00	9.56	0.44	10.000	9.900	0.100	0.450	0.550	-0.100	0.517	0.600	-0.083	0.692	0.392	0.300	0.267	0.267	0.000
P16	Magic Leap 2	15.10	14.50	0.60	15.100	14.950	0.150	0.900	0.917	-0.017	0.617	0.667	-0.050	0.933	0.800	0.133	0.450	0.417	0.033
P17	Magic Leap 2	12.92	12.59	0.33	12.917	12.967	-0.050	0.650	0.633	0.017	0.683	0.717	-0.033	0.833	0.700	0.133	0.383	0.383	0.000
P18	Magic Leap 2	12.40	12.34	0.06	12.400	12.250	0.150	0.650	0.667	-0.017	0.650	0.700	-0.050	0.917	0.808	0.108	0.233	0.250	-0.017
P19	Magic Leap 2	11.05	10.59	0.46	11.050	11.117	-0.067	0.567	0.633	-0.067	0.583	0.683	-0.100	0.725	0.567	0.158	0.283	0.250	0.033
P20	Magic Leap 2	10.75	10.56	0.19	10.750	10.683	0.067	0.467	0.550	-0.083	0.617	0.583	0.033	0.883	0.833	0.050	0.233	0.217	0.017
P21	Magic Leap 2	8.85	8.62	0.23	7.517	7.550	-0.033	0.383	0.417	-0.033	0.417	0.450	-0.033	0.200	0.192	0.008	0.183	0.183	0.000
P22	Magic Leap 2	12.03	12.00	0.03	12.033	12.100	-0.067	0.650	0.667	-0.017	0.767	0.750	0.017	0.283	0.325	-0.042	0.433	0.383	0.050
