# Supplementary material for: Gait and Balance Assessments with Augmented Reality Glasses in People with Parkinson’s Disease: Concurrent Validity and Test–Retest Reliability
Source: Sensors (Basel). 2024 Aug 24;24(17):5485. doi: 10.3390/s24175485 (PMC11398006; doi:10.3390/s24175485)
Supplement: Supplementary file 1 [file sensors-24-05485-s001.zip › Datafile S3.csv]

P-number	AR-glasses	AR vs. Kinect (Head) ICC(C,1)	AR vs. Kinect (Sternum) ICC(C,1)	AR vs. Kinect (Spinebase) ICC(C,1)
P1	Hololens 2	0.9660	0.9604	0.8841
P2	Hololens 2
P3	Hololens 2
P4	Hololens 2	0.9938	0.9512	0.9298
P5	Hololens 2	0.9947	0.9408	0.9064
P6	Hololens 2	0.9955	0.9881	0.9267
P7	Hololens 2
P8	Hololens 2	0.9912	0.9797	0.9334
P9	Hololens 2
P10	Hololens 2	0.9903	0.9762	0.9235
P11	Hololens 2	0.9751	0.9664	0.9000
P12	Hololens 2	0.9943	0.9894	0.9615
P13	Magic Leap 2	0.9941	0.9879	0.9354
P14	Magic Leap 2	0.9960	0.9955	0.9674
P15	Magic Leap 2	0.9825	0.8870	0.8554
P16	Magic Leap 2	0.9968	0.9831	0.9570
P17	Magic Leap 2	0.9917	0.9830	0.9200
P18	Magic Leap 2	0.9977	0.9965	0.9910
P19	Magic Leap 2	0.9976	0.9965	0.9769
P20	Magic Leap 2	0.9978	0.9951	0.9832
P21	Magic Leap 2	0.9960	0.9856	0.9167
P22	Magic Leap 2	0.9979	0.9958	0.9332
