# Supplementary material for: Gait and Balance Assessments with Augmented Reality Glasses in People with Parkinson’s Disease: Concurrent Validity and Test–Retest Reliability
Source: Sensors (Basel). 2024 Aug 24;24(17):5485. doi: 10.3390/s24175485 (PMC11398006; doi:10.3390/s24175485)
Supplement: Supplementary file 1 [file sensors-24-05485-s001.zip › Datafile S4.csv]

P-number	AR-glasses	AR trial 1 test completion duration	AR trial 2 test completion duration	Difference AR test completion duration	Stopwatch trial 1 test completion duration	Stopwatch trial 2 test completion duration	Difference Stopwatch test completion duration	AR trial 1 turn 1 duration	AR trial 2 turn 1 duration	Difference AR turn 1 duration	IMU trial 1 turn 1 duration	IMU trial 2 turn 1 duration	Difference IMU turn 1 duration	AR trial 1 turn 2 duration	AR trial 2 turn 2 duration	Difference AR turn 2 duration	IMU trial 1 turn 2 duration	IMU trial 2 turn 2 duration	Difference IMU turn 2 duration
P1	Hololens 2	8.0333	7.4500	0.5833	6.97	6.44	0.5300	1.8833	1.3833	0.5000	1.6833	1.5167	0.1667	1.4167	1.3667	0.0500	1.85	1.533333333	0.316666667
P2	Hololens 2	15.9167	13.9833	1.9333	15.22	12.87	2.3500	2.4833	3.0833	-0.6000	2.6000	3.0000	-0.4000	2.9833	1.7667	1.2167	2.6	2.233333333	0.366666667
P3	Hololens 2	7.4333	7.1667	0.2667	7	6.66	0.3400	2.0500	2.1833	-0.1333	1.6833	1.5667	0.1167	1.5000	1.3667	0.1333	1.45	1.066666667	0.383333333
P4	Hololens 2	10.1500	9.9667	0.1833	9.59	9.47	0.1200	2.2500	2.4333	-0.1833	2.4500	2.5500	-0.1000	2.2000	2.3333	-0.1333	1.45	1.133333333	0.316666667
P5	Hololens 2	13.1833	12.1333	1.0500	12.47	11.43	1.0400	2.1167	2.5833	-0.4667	2.0333	2.4500	-0.4167	1.6500	1.8167	-0.1667	1.7	1.9	-0.2
P6	Hololens 2	12.2333	10.9667	1.2667	11.15	10.25	0.9000	1.2167	1.4333	-0.2167	1.3833	1.5500	-0.1667	1.5833	0.9000	0.6833	1.383333333	1.166666667	0.216666667
P7	Hololens 2	13.7833	10.6000	3.1833	13.65	10.97	2.6800	1.5833	1.5000	0.0833	1.9500	1.7833	0.1667	2.6000	1.8500	0.7500	2.266666667	1.55	0.716666667
P8	Hololens 2	12.9167	11.8833	1.0333	12.81	11.25	1.5600	2.0833	1.9333	0.1500	2.2833	2.0667	0.2167	1.7000	1.9667	-0.2667	1.883333333	1.8	0.083333333
P9	Hololens 2	11.9333	11.1667	0.7667	12.47	11.43	1.0400	1.7667	1.2500	0.5167	1.9000	1.3500	0.5500	1.6500	2.7000	-1.0500	1.7	2.05	-0.35
P10	Hololens 2	11.3667	10.9333	0.4333	11.6	10.72	0.8800	1.9833	1.8000	0.1833	2.2667	2.3167	-0.0500	2.7833	2.7000	0.0833	1.683333333	1.666666667	0.016666667
P11	Hololens 2	7.7500	7.7500	0.0000	7.78	7.78	0.0000	1.2000	2.4000	-1.2000	1.2333	2.6500	-1.4167	2.0167	2.7833	-0.7667	1.45	1.166666667	0.283333333
P12	Hololens 2	8.2333	7.5333	0.7000	7.94	6.94	1.0000	1.1333	1.2500	-0.1167	1.3333	1.6500	-0.3167	2.2000	2.2500	-0.0500	1.533333333	1.8	-0.266666667
P13	Magic Leap 2	8.0333	7.7500	0.2833	8	7.28	0.7200	1.3333	1.2833	0.0500	1.1000	1.0000	0.1000	1.2500	1.3500	-0.1000	1.15	1.133333333	0.016666667
P14	Magic Leap 2	8.5000	8.0667	0.4333	8	7.38	0.6200	0.8667	0.9167	-0.0500	0.6000	0.7833	-0.1833	1.6333	1.8333	-0.2000	1.166666667	1.083333333	0.083333333
P15	Magic Leap 2				9.4	9.21	0.1900
P16	Magic Leap 2	12.2667	11.7333	0.5333	11.87	10.78	1.0900	1.5333	1.5667	-0.0333	1.6167	1.7667	-0.1500	2.6333	1.6833	0.9500	1.533333333	1.7	-0.166666667
P17	Magic Leap 2	16.5833	21.5500	-4.9667	15.37	21.53	-6.1600	1.7167	1.8833	-0.1667				2.8000	2.1667	0.6333
P18	Magic Leap 2	9.7667	9.2000	0.5667	9.53	8.72	0.8100	2.0000	2.0667	-0.0667	2.2000	1.9833	0.2167	2.5333	2.4833	0.0500	2.216666667	1.833333333	0.383333333
P19	Magic Leap 2	11.9833	11.0167	0.9667	11.72	10.85	0.8700	1.5833	1.1333	0.4500	1.4167	0.9667	0.4500	3.7333	2.5500	1.1833	1.633333333	1.483333333	0.15
P20	Magic Leap 2	7.6333	7.5833	0.0500	7.56	7.28	0.2800	1.9167	1.4833	0.4333	1.9833	1.7167	0.2667	1.7333	1.8000	-0.0667	1.266666667	1.166666667	0.1
P21	Magic Leap 2	9.5667	8.5667	1.0000	9.37	8.06	1.3100	1.0333	0.8667	0.1667	1.4500	1.0833	0.3667	1.2167	1.0833	0.1333	1.216666667	0.95	0.266666667
P22	Magic Leap 2	10.1333	9.7167	0.4167	9.88	9.53	0.3500	4.4000	2.9000	1.5000	4.5833	3.4500	1.1333	3.8333	4.0333	-0.2000	3.733333333	3.783333333	-0.05
