# Supplementary material for: Gait and Balance Assessments with Augmented Reality Glasses in People with Parkinson’s Disease: Concurrent Validity and Test–Retest Reliability
Source: Sensors (Basel). 2024 Aug 24;24(17):5485. doi: 10.3390/s24175485 (PMC11398006; doi:10.3390/s24175485)
Supplement: Supplementary file 1 [file sensors-24-05485-s001.zip › Datafile S5.csv]

P-number	AR-glasses	AR test completion duration	Stopwatch test completion duration	Difference test completion duration	AR turn 1 duration	IMU turn 1 duration	Difference turn 1 duration	AR turn 2 duration	IMU turn 2 duration	Difference turn 2 duration
P1	Hololens 2	7.45	6.44	1.01	1.383	1.517	-0.133	1.367	1.533	-0.167
P2	Hololens 2	13.98	12.87	1.11	3.083	3.000	0.083	1.767	2.233	-0.467
P3	Hololens 2	7.17	6.66	0.51	2.183	1.567	0.617	1.367	1.067	0.300
P4	Hololens 2	9.97	9.47	0.50	2.433	2.550	-0.117	2.333	1.133	1.200
P5	Hololens 2	12.13	11.43	0.70	2.583	2.450	0.133	1.817	1.900	-0.083
P6	Hololens 2	10.97	10.25	0.72	1.433	1.550	-0.117	0.900	1.167	-0.267
P7	Hololens 2	10.60	10.97	-0.37	1.500	1.783	-0.283	1.850	1.550	0.300
P8	Hololens 2	11.88	11.25	0.63	1.933	2.067	-0.133	1.967	1.800	0.167
P9	Hololens 2	11.17	11.43	-0.26	1.250	1.350	-0.100	2.700	2.050	0.650
P10	Hololens 2	10.93	10.72	0.21	1.800	2.317	-0.517	2.700	1.667	1.033
P11	Hololens 2	7.75	7.78	-0.03	2.400	2.650	-0.250	2.783	1.167	1.617
P12	Hololens 2	7.53	6.94	0.59	1.250	1.650	-0.400	2.250	1.800	0.450
P13	Magic Leap 2	7.75	7.28	0.47	1.283	1.000	0.283	1.350	1.133	0.217
P14	Magic Leap 2	8.07	7.38	0.69	0.917	0.783	0.133	1.833	1.083	0.750
P15	Magic Leap 2	9.98	9.40	0.58	1.267	1.400	-0.133	1.550	1.617	-0.067
P16	Magic Leap 2	11.73	10.78	0.95	1.567	1.767	-0.200	1.683	1.700	-0.017
P17	Magic Leap 2	9.20	8.72	0.48
P18	Magic Leap 2	11.02	10.85	0.17	2.067	1.983	0.083	2.483	1.833	0.650
P19	Magic Leap 2	7.58	7.28	0.30	1.133	0.967	0.167	2.550	1.483	1.067
P20	Magic Leap 2	8.57	8.06	0.51	1.483	1.717	-0.233	1.800	1.167	0.633
P21	Magic Leap 2	9.72	9.53	0.19	0.867	1.083	-0.217	1.083	0.950	0.133
P22	Magic Leap 2	21.55	21.53	0.02	2.900	3.450	-0.550	4.033	3.783	0.250
