# Supplementary material for: Gait and Balance Assessments with Augmented Reality Glasses in People with Parkinson’s Disease: Concurrent Validity and Test–Retest Reliability
Source: Sensors (Basel). 2024 Aug 24;24(17):5485. doi: 10.3390/s24175485 (PMC11398006; doi:10.3390/s24175485)
Supplement: Supplementary file 1 [file sensors-24-05485-s001.zip › Datafile S6.csv]

P-number	AR-glasses	AR vs. IMU ICC(C,1)
P1	Hololens 2	0.9842
P2	Hololens 2	0.9714
P3	Hololens 2	0.9561
P4	Hololens 2	0.9916
P5	Hololens 2	0.9747
P6	Hololens 2	0.9854
P7	Hololens 2	0.9863
P8	Hololens 2	0.9968
P9	Hololens 2	0.9933
P10	Hololens 2	0.9857
P11	Hololens 2	0.9783
P12	Hololens 2	0.9920
P13	Magic Leap 2	0.9907
P14	Magic Leap 2	0.9785
P15	Magic Leap 2	0.9860
P16	Magic Leap 2	0.9941
P17	Magic Leap 2
P18	Magic Leap 2	0.9864
P19	Magic Leap 2	0.9858
P20	Magic Leap 2	0.9941
P21	Magic Leap 2	0.9925
P22	Magic Leap 2	0.9927
